# Supplementary material for: Tailoring of the Properties of Amorphous Mesoporous Titanosilicates Active in Acetone Condensation
Source: Gels. 2024 Nov 12;10(11):732. doi: 10.3390/gels10110732 (PMC11593900; doi:10.3390/gels10110732)
Supplement: Supplementary file 1 [file gels-10-00732-s001.zip]

Archive with 1 entries (1 files):
- gels-3263994-supplementary.pdf
